# Supplementary material for: Developmental Stage-Driven Niche Differentiation and Assembly of Rhizosphere and Endophytic Bacterial Communities in Helianthus annuus Under Saline–Alkaline Stress
Source: Microorganisms. 2026 Feb 8;14(2):404. doi: 10.3390/microorganisms14020404 (PMC12942853; doi:10.3390/microorganisms14020404)
Supplement: Supplementary file 1 [file microorganisms-14-00404-s001.zip]

Archive with 2 entries (2 files):
- Supplementary data..pdf
- Supplementary Table S2.xlsx
