# Supplementary material for: Developmental Stage-Driven Niche Differentiation and Assembly of Rhizosphere and Endophytic Bacterial Communities in Helianthus annuus Under Saline–Alkaline Stress
Source: Microorganisms. 2026 Feb 8;14(2):404. doi: 10.3390/microorganisms14020404 (PMC12942853; doi:10.3390/microorganisms14020404)
Supplement: Supplementary file 1 [file microorganisms-14-00404-s001.zip › Supplementary Table S2.xlsx]

## Sheet: RDA Analysis Results 
Rhizosphere RDA Analysis Results Table
	RDA1	RDA2	r2	p_value
AP	-0.98866	0.15019	0.47515	0.019
CAT	-0.76624	0.64256	0.08972	0.533
AN	0.93602	-0.35194	0.29522	0.119
SOM	0.9083	-0.41832	0.6024	0.007
pH	0.85119	0.52485	0.47672	0.025
SALP	0.9457	-0.32504	0.04094	0.763
SSC	-0.98416	0.17729	0.58732	0.005
SALPT	-0.99904	-0.04381	0.40213	0.029
SDHA	-0.9971	0.07608	0.44282	0.024
SUE	-0.99188	0.12716	0.30183	0.109
Endorhizosphere RDA Analysis Results Table
	RDA1	RDA2	r2	p_value
SSC	-0.40445	-0.91456	0.25746	0.158
CAT	-0.99977	0.02145	0.62961	0.01
SUE	0.97343	-0.22899	0.00302	0.982
AP	-0.6743	-0.73846	0.46478	0.017
SDHA	-0.04314	-0.99907	0.17046	0.329
AN	0.47954	0.87752	0.01721	0.897
SALP	0.38429	0.92321	0.06549	0.676
SALPT	0.13043	-0.99146	0.01177	0.947
pH	0.8736	0.48664	0.1804	0.28
SOM	-0.40813	0.91292	0.02384	0.837
